# Supplementary material for: Circulation of Bluetongue Virus Serotypes 1, 4, 8, 10 and 16 and Epizootic Hemorrhagic Disease Virus in the Sultanate of Oman in 2020–2021
Source: Viruses. 2023 May 27;15(6):1259. doi: 10.3390/v15061259 (PMC10305157; doi:10.3390/v15061259)
Supplement: Supplementary file 1 [file viruses-15-01259-s001.zip]

Archive with 1 entries (1 files):
- Oman viruses 230514.pdf
